# Supplementary material for: Rare complication of subacute renal artery intramural haematoma after renal artery stenting: a case report
Source: Eur Heart J Case Rep. 2019 Apr 8;3(2):ytz014. doi: 10.1093/ehjcr/ytz014 (PMC6601150; doi:10.1093/ehjcr/ytz014)
Supplement: ytz014_Supplementary_Video [file ytz014_supplementary_video.zip]

Archive with 7 entries (6 files):
- ytz014_suppl_data/
- ytz014_suppl_data/Video 1.mp4
- ytz014_suppl_data/Video 2.mov
- ytz014_suppl_data/Video 3.mov
- ytz014_suppl_data/Video 4.mov
- ytz014_suppl_data/Video 5.mov
- ytz014_suppl_data/ytz014_Slide_Set.pptx
